# Supplementary material for: Bacterial Community Characteristics in the Gastrointestinal Tract of Yak (Bos grunniens) Fully Grazed on Pasture of the Qinghai-Tibetan Plateau of China
Source: Animals (Basel). 2021 Jul 30;11(8):2243. doi: 10.3390/ani11082243 (PMC8388508; doi:10.3390/ani11082243)
Supplement: Supplementary file 1 [file animals-11-02243-s001.zip]

Archive with 9 entries (7 files):
- animals-1307468-supplementary/
- animals-1307468-supplementary/Supplementary/
- animals-1307468-supplementary/Supplementary/Fig.S1.pdf
- animals-1307468-supplementary/Supplementary/Legend of Fig.S1.pdf
- animals-1307468-supplementary/Supplementary/Table S1.xlsx
- animals-1307468-supplementary/Supplementary/Table S2.xlsx
- animals-1307468-supplementary/Supplementary/Table S3.xlsx
- animals-1307468-supplementary/Supplementary/Table S4.xlsx
- animals-1307468-supplementary/Supplementary/Table S5.xlsx
