# Supplementary material for: Bacterial Community Characteristics in the Gastrointestinal Tract of Yak (Bos grunniens) Fully Grazed on Pasture of the Qinghai-Tibetan Plateau of China
Source: Animals (Basel). 2021 Jul 30;11(8):2243. doi: 10.3390/ani11082243 (PMC8388508; doi:10.3390/ani11082243)
Supplement: Supplementary file 1 [file animals-11-02243-s001.zip › animals-1307468-supplementary/Supplementary/Table S1.xlsx]

## Sheet: Sheet1
Segment	Segments in the gastrointestinal tract of yaks (%)
	I	II	III	IV	V	VI	VII	VIII	IX	X
Phylum
Firmicutes	18.7683	26.8434	22.8263	20.3446	21.9482	52.4543	48.2128	48.4605	44.9205	40.2068
Bacteroidetes	42.1621	48.2055	59.8737	30.3697	32.9192	10.8283	20.4435	32.8567	32.0752	28.982
Verrucomicrobia	15.4271	7.24388	5.60732	7.07092	7.56218	4.56607	16.0729	14.9579	18.7011	20.19
Actinobacteria	0.70067	1.5927	0.68255	16.3906	13.1001	8.66332	3.89186	0.44928	0.52487	2.51012
Lentisphaerae	13.7029	6.04102	2.82798	4.66993	4.01465	1.35413	1.18666	0.42034	0.47647	0.384067
Proteobacteria	1.81282	1.8544	1.66268	2.01157	3.78951	7.51844	3.2735	1.53718	1.57206	2.59371
Tenericutes	0.85148	1.82045	0.2949	13.7925	6.301	0.1318	0.21142	0.20773	0.19434	0.177778
Cyanobacteria	0.6295	0.3828	0.36598	0.704422	2.9453	7.49812	3.24806	0.46771	0.71362	2.80843
Spirochaetae	2.03414	2.24375	1.93884	1.19887	1.78112	0.04467	0.26484	0.24668	0.21769	0.298022
Planctomycetes	0.81501	0.43351	0.71805	0.626833	1.59765	2.57678	1.26404	0.17689	0.28759	1.08612
Fibrobacteres	1.2159	1.3939	1.11856	1.22284	1.64055	0.05347	0.04932	0.03619	0.03405	0.0484222
Saccharibacteria	0.23694	0.31912	0.23359	0.185411	0.61657	0.89691	0.99352	0.03103	0.03735	0.106189
Synergistetes	0.2735	0.44461	0.43472	0.365611	0.33626	0.77427	0.03355	0.01221	0.01163	0.0115111
Elusimicrobia	0.53167	0.33054	0.47578	0.275556	0.28846	0.05397	0.09895	0.01638	0.02075	0.0186111
SR1	0.39101	0.4353	0.5934	0.2969	0.30785	0.01849	0.00717	0.00522	0.00517	0.00471111
Unclassified	0.16926	0.14922	0.1393	0.135122	0.2329	0.34733	0.21112	0.07437	0.07589	0.158322
