# Supplementary material for: Bacterial Community Characteristics in the Gastrointestinal Tract of Yak (Bos grunniens) Fully Grazed on Pasture of the Qinghai-Tibetan Plateau of China
Source: Animals (Basel). 2021 Jul 30;11(8):2243. doi: 10.3390/ani11082243 (PMC8388508; doi:10.3390/ani11082243)
Supplement: Supplementary file 1 [file animals-11-02243-s001.zip › animals-1307468-supplementary/Supplementary/Table S2.xlsx]

## Sheet: Sheet1
Genus	Segments in the gastrointestinal tract (%)
	I	II	III	IV	V	VI	VII	VIII	IX	X
Rikenellaceae_RC9_gut_group	9.29±3.29	13.54±2.54	18.02±3.27	7.65±4.15	6.44±3.11			4.87±1.34	4.86±1.21	4.40±1.92
Akkermansia							12.94±19.61	13.73±6.22	17.37±14.90	18.18±10.81
Ruminococcaceae_UCG-005								17.45±3.08	14.84±4.30	14.40±5.08
Prevotella_1	7.81±3.57	8.36±2.71	8.49±1.47	5.55±2.61	6.49±2.87
Bacteroides								8.55±2.64	7.60±2.22	7.33±4.03
Ruminococcaceae_UCG-010	2.86±1.04		1.90±0.40				3.87±3.47
Christensenellaceae_R-7_group		3.48±1.64
Mycoplasma				13.60±9.43	6.04±4.96
Prevotellaceae_UCG-001		2.79±0.95	4.60±1.46
Paeniclostridium						10.84±10.46	3.12±4.65
Clostridium_sensu_stricto_1							5.19±8.58
horsej-a03	4.72±2.86
Ruminococcaceae_NK4A214_group				2.99±1.11	2.83±1.10
hgcI_clade						3.12±3.38
Turicibacter						2.52±2.73
Terrisporobacter						2.42±4.54
