# Supplementary material for: Bacterial Community Characteristics in the Gastrointestinal Tract of Yak (Bos grunniens) Fully Grazed on Pasture of the Qinghai-Tibetan Plateau of China
Source: Animals (Basel). 2021 Jul 30;11(8):2243. doi: 10.3390/ani11082243 (PMC8388508; doi:10.3390/ani11082243)
Supplement: Supplementary file 1 [file animals-11-02243-s001.zip › animals-1307468-supplementary/Supplementary/Table S3.xlsx]

## Sheet: Sheet1
Segments	Sob	Shannon	Chao	Good-coverage	Simpson	ace
I	2905.5±146.7a	8.517±0.461a	3541.7±152.6a	0.9955±0.0015	0.986±0.016a	3469.9±167.8a
II	2963.1±226.4a	8.873±0.216a	3550.5±267.3a	0.9951±0.0008	0.992±0.005a	3486.7±253.3a
III	2828.8±186.5a	8.657±0.195a	3482.3±275.4a	0.9952±0.0007	0.992±0.002a	3423.9±274.2a
IV	2855.9±237.3a	7.626±1.086b	3476.3±264.7a	0.9957±0.0006	0.951±0.045b	3377.2±248.0a
V	2901.2±218.2a	8.373±0.713a	3556.5±152.6a	0.9957±0.0006	0.978±0.020a	3468.1±123.8a
VI	1749.1±241.3c	5.668±1.528d	2628.5±286.7c	0.9949±0.0010	0.896±0.099c	2709.4±283.3c
VII	2127.0±181.1b	6.647±1.179c	3009.7±246.6b	0.9950±0.0010	0.942±0.054b	3002.6±246.7b
VIII	2197.3±247.2b	7.220±0.264b	2989.0±290.0b	0.9957±0.0009	0.973±0.004a	2970.1±297.9b
IX	2184.3±202.2b	7.134±0.640b	3026.2±254.7b	0.9956±0.0012	0.967±0.023a	2971.4±243.4b
X	2113.4±255.0b	6.983±0.431b	2933.1±306.0b	0.9952±0.0007	0.961±0.019a	2942.2±292.9b
S.E.M	48.1	0.126	40.8	0	0.005	36.8
p-value	<0.001	<0.001	<0.001	>0.1	<0.001	<0.001
