# Supplementary material for: Bacterial Community Characteristics in the Gastrointestinal Tract of Yak (Bos grunniens) Fully Grazed on Pasture of the Qinghai-Tibetan Plateau of China
Source: Animals (Basel). 2021 Jul 30;11(8):2243. doi: 10.3390/ani11082243 (PMC8388508; doi:10.3390/ani11082243)
Supplement: Supplementary file 1 [file animals-11-02243-s001.zip › animals-1307468-supplementary/Supplementary/Table S4.xlsx]

## Sheet: Sheet1
Table S3 Difference test of alpha diversity among segments in the gastrointestinal tract of yaks
Segment	sob		p-value	shannon		p-value	chao		p-value	goods_coverage		p-value
	Male	Female		Male	Female		Male	Female		Male	Female
I	2815.00±118.33a	2996.00±118.15a	0.042	8.47±0.62a	8.57±0.30a	0.756	3459.13±104.68a	3624.18±156.30a	0.085	0.9950±0.0020	0.9959±0.0007a	0.35
II	2832.00±213.47a	3094.20±163.79a	0.061	8.93±0.03a	8.81±0.31a	0.445	3397.06±212.04a	3703.96±238.59a	0.064	0.9949±0.0008	0.9953±0.0009ab	0.448
III	2736.60±176.34a	2921.00±161.03a	0.123	8.72±0.14a	8.60±0.24a	0.369	3344.22±269.10a	3620.36±224.93a	0.116	0.9951±0.0006	0.9953±0.0008ab	0.732
IV	2673.50±142.44a	3001.80±193.60a	0.026	7.06±1.20b	8.08±0.84ab	0.179	3235.75±103.43b	3668.70±167.26a	0.003	0.9958±0.0005	0.9956±0.0006ab	0.492
V	2901.20±150.81a	2901.20±290.45a	0.998	8.29±0.81a	8.45±0.69a	0.746	3559.25±103.36a	3553.75±204.25a	0.958	0.9958±0.0006	0.9956±0.0007ab	0.615
VI	1697.00±264.96c	1801.20±232.39c	0.527	6.01±0.75c	5.32±2.10c	0.508	2512.10±311.56d	2745.00±232.39c	0.217	0.9949±0.0014	0.9950±0.0004b	0.925
VII	2053.60±186.30b	2200.40±160.02b	0.218	6.39±1.39bc	6.90±1.01b	0.524	2864.53±234.22c	3154.91±170.94b	0.055	0.9954±0.0008	0.9947±0.0012b	0.322
VIII	2024.60±123.57b	2370.00±218.41b	0.02	7.31±0.21b	7.13±0.30b	0.283	2815.05±247.42cd	3163.04±228.62b	0.05	0.9953±0.0010	0.9960±0.0005a	0.253
IX	2077.60±152.21b	2291.00±200.95b	0.095	7.30±0.32b	6.97±0.87b	0.458	2889.01±252.43c	3163.34±187.61b	0.087	0.9955±0.0014	0.9958±0.0012a	0.677
X	2136.00±298.60b	2095.40±249.49b	0.83	6.98±0.50bc	6.99±0.43b	0.98	2994.60±382.22bc	2883.97±266.27c	0.623	0.9953±0.0009	0.9951±0.0007ab	0.586
