# Supplementary material for: Bacterial Community Characteristics in the Gastrointestinal Tract of Yak (Bos grunniens) Fully Grazed on Pasture of the Qinghai-Tibetan Plateau of China
Source: Animals (Basel). 2021 Jul 30;11(8):2243. doi: 10.3390/ani11082243 (PMC8388508; doi:10.3390/ani11082243)
Supplement: Supplementary file 1 [file animals-11-02243-s001.zip › animals-1307468-supplementary/Supplementary/Table S5.xlsx]

## Sheet: Sheet1
Level-1	Level-2	Level-3	Stomach	Small intestine	Large intestine	Average in all samples
Cellular Processes	Cell Growth and Death	Cell cycle - Caulobacter	1.70%±0.06%a	1.47%±0.12%b	1.42%±0.06%c	1.55%
Environmental Information Processing	Membrane Transport	ABC transporters	8.66%±1.70%a	8.25%±1.94%a	6.24%±0.46%b	7.82%
		Bacterial secretion system	1.49%±0.27%a	1.35%±0.30%b	1.47%±0.17%ab	1.44%
Genetic Information Processing	Folding, Sorting and Degradation	RNA degradation	1.57%±0.29%b	1.73%±0.23%a	1.84%±0.16%a	1.70%
	Replication and Repair	Homologous recombination	1.97%±0.42%a	1.85%±0.42%a	1.62%±0.06%b	1.83%
		Mismatch repair	1.44%±0.16%a	1.29%±0.20%b	1.29%±0.04%b	1.35%
	Translation	Aminoacyl-tRNA biosynthesis	5.58%±2.70%a	5.01%±2.38%a	3.70%±0.11%b	4.85%
		Ribosome	3.54%±1.78%a	3.16%±1.58%a	2.41%±0.08%b	3.09%
Metabolism	Amino Acid Metabolism	Arginine and proline metabolism	1.61%±0.46%b	1.67%±0.40%b	2.10%±0.06%a	1.77%
		Cysteine and methionine metabolism	1.42%±0.12%a	1.33%±0.11%b	1.29%±0.01%b	1.35%
		Glycine, serine and threonine metabolism	1.22%±0.30%b	1.24%±0.26%b	1.41%±0.06%a	1.28%
		Alanine, aspartate and glutamate metabolism	1.11%±0.40%b	1.10%±0.33%b	1.44%±0.05%a	1.21%
		Phenylalanine, tyrosine and tryptophan biosynthesis	0.93%±0.36%b	1.07%±0.39%b	1.46%±0.11%a	1.13%
	Carbohydrate Metabolism	Starch and sucrose metabolism	2.45%±0.26%a	2.17%±0.23%b	2.50%±0.20%a	2.38%
		Amino sugar and nucleotide sugar metabolism	2.08%±0.33%b	2.12%±0.30%b	2.43%±0.13%a	2.19%
		Fructose and mannose metabolism	1.43%±0.09%c	1.55%±0.22%b	1.82%±0.09%a	1.58%
		Pyruvate metabolism	1.05%±0.18%b	1.06%±0.17%b	1.23%±0.05%a	1.11%
	Energy Metabolism	Methane metabolism	1.60%±0.33%a	1.46%±0.49%ab	1.32%±0.19%b	1.48%
	Glycan Biosynthesis and Metabolism	Peptidoglycan biosynthesis	1.48%±0.58%b	1.50%±0.50%b	1.86%±0.08%a	1.60%
	Lipid Metabolism	Glycerophospholipid metabolism	1.15%±0.36%a	0.99%±0.37%b	0.83%±0.05%c	1.01%
	Metabolism of Cofactors and Vitamins	Porphyrin and chlorophyll metabolism	1.27%±0.47%c	2.14%±1.07%a	1.70%±0.48%b	1.66%
	Nucleotide Metabolism	Purine metabolism	3.87%±0.15%a	3.79%±0.16%b	3.63%±0.04%c	3.77%
		Pyrimidine metabolism	3.42%±0.75%a	3.17%±0.71%ab	2.89%±0.07%b	3.19%
